# Supplementary material for: Obesity and Its Association with Undiagnosed Diabetes Mellitus, High Blood Pressure and Hypercholesterolemia in the Malaysian Adult Population: A National Cross-Sectional Study Using NHMS Data
Source: Int J Environ Res Public Health. 2023 Feb 9;20(4):3058. doi: 10.3390/ijerph20043058 (PMC9961768; doi:10.3390/ijerph20043058)
Supplement: Supplementary file 1 [file ijerph-20-03058-s001.zip]

Archive with 1 entries (1 files):
- ijerph-2162614-supplementary.pdf
